# Supplementary material for: Mineralization of 3D Osteogenic Model Based on Gelatin-Dextran Hybrid Hydrogel Scaffold Bioengineered with Mesenchymal Stromal Cells: A Multiparametric Evaluation
Source: Materials (Basel). 2021 Jul 9;14(14):3852. doi: 10.3390/ma14143852 (PMC8306641; doi:10.3390/ma14143852)
Supplement: Supplementary file 1 [file materials-14-03852-s001.zip]

Archive with 1 entries (1 files):
- materials-1222596-supplementary.pdf
